# Supplementary material for: Sedative Properties of Dexmedetomidine Are Mediated Independently from Native Thalamic Hyperpolarization-Activated Cyclic Nucleotide-Gated Channel Function at Clinically Relevant Concentrations
Source: Int J Mol Sci. 2022 Dec 28;24(1):519. doi: 10.3390/ijms24010519 (PMC9820684; doi:10.3390/ijms24010519)
Supplement: Supplementary file 1 [file ijms-24-00519-s001.zip]

Archive with 1 entries (1 files):
- ijms-2087452-supplementary.pdf
